# Supplementary material for: High-throughput barcoding of nanoparticles identifies cationic, degradable lipid-like materials for mRNA delivery to the lungs in female preclinical models
Source: Nat Commun. 2024 Feb 29;15:1884. doi: 10.1038/s41467-024-45422-9 (PMC10904786; doi:10.1038/s41467-024-45422-9)
Supplement: Supplementary file 4 — Supplementary Data [file 41467_2024_45422_MOESM4_ESM.xlsx]

## Sheet: Supplementary Data 1
Supplementary Data 1. Enrichment analysis for Figure 3e.
Type	Barcode.Number	Delivery	Enrichment	p
Heart	1	0.99444	0.928902	0.516628
Heart	2	1.31176	1.22924	0.0734962
Heart	3	1.5138	1.42147	0.0033081
Heart	4	1.50962	1.41748	0.00396213
Heart	5	1.09197	1.02091	0.981248
Heart	6	1.03226	0.964595	0.52741
Heart	7	1.15947	1.08486	0.605955
Heart	8	1.07127	1.00144	0.900997
Heart	9	1.36901	1.28362	0.0322433
Heart	10	1.48865	1.39749	0.00717197
Heart	11	1.0926	1.0216	0.977504
Heart	12	1.57885	1.48198	0.00461924
Heart	13	0.99113	0.925779	0.350382
Heart	14	1.23211	1.15367	0.440532
Heart	15	1.57758	1.48232	0.00150825
Heart	16	0.693841	0.646159	0.0070307
Heart	17	0.0461966	0.0427441	0.000174287
Heart	18	1.05012	0.981461	0.716414
Heart	19	1.1531	1.07883	0.553746
Heart	20	1.05437	0.985536	0.792687
Heart	21	1.13316	1.05982	0.757044
Heart	22	1.41947	1.33162	0.0159486
Heart	23	1.47566	1.38511	0.00856266
Heart	24	1.67495	1.57535	0.000614314
Heart	25	0.972849	0.908536	0.774147
Heart	26	1.1401	1.06652	0.641148
Heart	27	1.31742	1.23461	0.0909869
Heart	28	1.3648	1.27962	0.0336038
Heart	29	0.880264	0.821307	0.428827
Heart	30	1.01766	0.950817	0.499618
Heart	31	1.42712	1.3389	0.0137715
Heart	32	1.61843	1.52133	0.000914007
Heart	33	0.853602	0.796217	0.0584143
Heart	34	1.27242	1.19189	0.140324
Heart	35	0.931311	0.869381	0.117782
Heart	36	0.928695	0.866917	0.144841
Heart	37	0.567475	0.527807	0.0018916
Heart	38	0.692434	0.64484	0.00649027
Heart	39	0.312835	0.290226	0.000570808
Heart	40	0.493818	0.45896	0.00139196
Heart	41	0.698664	0.650682	0.0136446
Heart	42	0.623521	0.580262	0.00449227
Heart	43	1.04178	0.97359	0.650675
Heart	44	0.770546	0.719015	0.056928
Heart	45	0.818964	0.763642	0.0268038
Heart	46	0.9882	0.923016	0.325308
Heart	47	0.740636	0.690062	0.0116397
Heart	48	0.803735	0.749327	0.0229614
Heart	49	1.43302	1.34451	0.0129046
Heart	50	1.30016	1.21823	0.101602
Heart	51	1.25844	1.17863	0.156136
Heart	52	1.07759	1.00742	0.75895
Heart	53	0.892477	0.832804	0.158082
Heart	54	1.08348	1.01298	0.908881
Heart	55	1.37004	1.2846	0.0304181
Heart	56	1.67226	1.57278	0.00059219
Heart	57	0.904458	0.844932	0.292102
Heart	58	1.0479	0.979366	0.667484
Heart	59	0.854382	0.796951	0.0442197
Heart	60	0.889508	0.830009	0.0866323
Heart	61	0.896877	0.836947	0.0713872
Heart	62	1.08775	1.01702	0.998677
Heart	63	1.22897	1.15069	0.238265
Heart	64	1.02872	0.961256	0.553746
Heart	65	0.722436	0.672982	0.0160942
Heart	66	0.943531	0.880897	0.214102
Heart	67	1.12969	1.05667	0.701601
Heart	68	0.879078	0.820191	0.131617
Heart	69	1.07755	1.00737	0.929947
Heart	70	1.12507	1.05231	0.736331
Heart	71	1.21891	1.14116	0.323679
Heart	72	0.935056	0.87291	0.152299
Heart	73	1.76941	1.66579	0.000254754
Heart	74	1.2252	1.14711	0.243588
Heart	75	1.31911	1.23622	0.0778672
Heart	76	1.48972	1.39851	0.0197812
Heart	77	1.1456	1.07173	0.706527
Heart	78	1.37234	1.28679	0.0314499
Heart	79	1.20106	1.12424	0.333533
Heart	80	1.32542	1.24221	0.134184
Heart	81	1.35091	1.26642	0.116232
Heart	82	0.992188	0.926778	0.369529
Heart	83	1.45992	1.37012	0.0246057
Heart	84	1.02378	0.956593	0.520927
Heart	85	0.191466	0.177414	0.000373817
Heart	86	0.0577289	0.0534206	0.000183752
Heart	87	0.230826	0.213969	0.000403161
Heart	88	0.803782	0.749371	0.221533
Heart	89	0.520649	0.484028	0.00206858
Heart	90	0.409911	0.380656	0.00132927
Heart	91	1.24192	1.16297	0.197464
Heart	92	1.31565	1.23108	0.27797
Heart	93	1.40121	1.31425	0.019957
Heart	94	1.52098	1.42831	0.0055201
Heart	95	1.35717	1.27088	0.123411
Heart	96	0.983998	0.919052	0.315613
Heart	97	1.16601	1.09105	0.99603
Lungs	1	0.993315	0.973922	0.709888
Lungs	2	1.23378	1.21269	0.0293393
Lungs	3	1.34256	1.32108	0.00475669
Lungs	4	1.32791	1.30647	0.00510204
Lungs	5	1.13432	1.11379	0.190443
Lungs	6	1.00333	0.983845	0.741297
Lungs	7	1.29983	1.27847	0.00846254
Lungs	8	1.02548	1.00579	0.962751
Lungs	9	1.3399	1.31843	0.00443263
Lungs	10	1.37328	1.35174	0.00293519
Lungs	11	1.12669	1.10621	0.215563
Lungs	12	1.5556	1.53407	0.000347904
Lungs	13	1.08217	1.06201	0.508047
Lungs	14	1.72522	1.70433	0.000551622
Lungs	15	1.37476	1.35321	0.00264141
Lungs	16	0.85641	0.838512	0.161677
Lungs	17	0.659197	0.644119	0.0187935
Lungs	18	0.945014	0.926105	0.290035
Lungs	19	1.17897	1.15816	0.0828433
Lungs	20	1.17998	1.15877	0.124974
Lungs	21	1.10625	1.08591	0.314169
Lungs	22	1.52165	1.50007	0.00054507
Lungs	23	1.46511	1.44349	0.000862373
Lungs	24	1.66555	1.64437	0.000188042
Lungs	25	0.929793	0.911046	0.65321
Lungs	26	1.10087	1.08057	0.369717
Lungs	27	1.34206	1.32059	0.00640216
Lungs	28	1.17689	1.15609	0.0887154
Lungs	29	0.925725	0.907022	0.947356
Lungs	30	0.659266	0.644188	0.0432719
Lungs	31	1.44592	1.4243	0.00109727
Lungs	32	1.40531	1.38372	0.00171569
Lungs	33	1.11737	1.09695	0.272774
Lungs	34	1.1752	1.15441	0.100127
Lungs	35	0.972344	0.953156	0.508047
Lungs	36	0.981788	0.962506	0.554504
Lungs	37	0.750152	0.733676	0.0221139
Lungs	38	1.0348	1.01503	0.952486
Lungs	39	1.06061	1.04062	0.825383
Lungs	40	0.931495	0.91273	0.224036
Lungs	41	1.06195	1.04195	0.805377
Lungs	42	1.12459	1.10412	0.215563
Lungs	43	1.07998	1.05983	0.526802
Lungs	44	0.71983	0.703802	0.00929992
Lungs	45	0.829284	0.811728	0.0308058
Lungs	46	1.02022	1.00058	0.903864
Lungs	47	0.852387	0.834538	0.0446228
Lungs	48	0.792232	0.775166	0.0135577
Lungs	49	1.17027	1.14951	0.12485
Lungs	50	1.1153	1.09489	0.268572
Lungs	51	1.13642	1.11587	0.20272
Lungs	52	0.93499	0.916188	0.282756
Lungs	53	0.759186	0.742581	0.00929992
Lungs	54	0.980953	0.961679	0.522604
Lungs	55	1.37625	1.3547	0.00250483
Lungs	56	1.55434	1.53282	0.000315161
Lungs	57	1.01124	0.991676	0.822875
Lungs	58	1.07551	1.0554	0.548049
Lungs	59	0.921389	0.902734	0.199315
Lungs	60	0.916155	0.897749	0.241637
Lungs	61	0.942533	0.92365	0.292981
Lungs	62	1.06541	1.04538	0.648571
Lungs	63	1.23936	1.21823	0.0242606
Lungs	64	1.04263	1.02279	0.868257
Lungs	65	0.99001	0.970649	0.62558
Lungs	66	1.07652	1.0564	0.548049
Lungs	67	1.0063	0.986786	0.778079
Lungs	68	0.662579	0.647446	0.00329257
Lungs	69	0.841698	0.823984	0.0419557
Lungs	70	0.855051	0.83717	0.0481565
Lungs	71	0.986982	0.967649	0.614218
Lungs	72	0.735512	0.719251	0.00569071
Lungs	73	1.02189	1.00223	0.926862
Lungs	74	1.06761	1.04757	0.621025
Lungs	75	0.867767	0.849731	0.101464
Lungs	76	0.687071	0.671547	0.00563477
Lungs	77	0.836883	0.819229	0.0685485
Lungs	78	0.804522	0.78729	0.0320755
Lungs	79	0.913988	0.895415	0.174596
Lungs	80	0.804223	0.786995	0.0358719
Lungs	81	0.681812	0.666371	0.00443263
Lungs	82	0.70448	0.688685	0.00350379
Lungs	83	1.13086	1.11035	0.292981
Lungs	84	0.815094	0.797722	0.0250849
Lungs	85	0.386223	0.376339	0.000331154
Lungs	86	0.0896758	0.0871176	0.000127526
Lungs	87	0.30712	0.29902	0.000233409
Lungs	88	0.573924	0.560308	0.000945736
Lungs	89	0.722324	0.706259	0.00421355
Lungs	90	0.628705	0.614134	0.00220299
Lungs	91	1.25895	1.23774	0.0163443
Lungs	92	1.21382	1.19282	0.0422815
Lungs	93	1.10903	1.08867	0.31572
Lungs	94	1.03879	1.01898	0.805377
Lungs	95	1.36923	1.3477	0.00287415
Lungs	96	0.892006	0.873683	0.102138
Lungs	97	0.587234	0.573381	0.00480469
Liver	1	0.404187	0.39539	0.00118838
Liver	2	0.898113	0.883075	0.388419
Liver	3	0.715954	0.702636	0.0520114
Liver	4	0.642411	0.62998	0.011337
Liver	5	1.17183	1.1555	0.0911859
Liver	6	0.618966	0.606842	0.00985273
Liver	7	1.14258	1.12631	0.187456
Liver	8	0.624418	0.612222	0.038455
Liver	9	0.6585	0.645866	0.0199604
Liver	10	0.764892	0.751045	0.072921
Liver	11	0.957299	0.94185	0.571181
Liver	12	1.51282	1.49705	0.00272156
Liver	13	0.634265	0.62194	0.0227105
Liver	14	1.28735	1.27093	0.0718869
Liver	15	0.818415	0.804046	0.275574
Liver	16	0.772184	0.758262	0.131833
Liver	17	1.29898	1.28258	0.025142
Liver	18	0.530551	0.519682	0.00325864
Liver	19	1.17318	1.15684	0.182068
Liver	20	2.45947	2.4358	0.0843126
Liver	21	1.2709	1.25448	0.0390687
Liver	22	1.6843	1.66974	0.000624692
Liver	23	1.52534	1.50964	0.00154128
Liver	24	1.59057	1.57528	0.000849811
Liver	25	0.789522	0.775427	0.129348
Liver	26	1.31511	1.29872	0.0219467
Liver	27	1.33894	1.32258	0.0403212
Liver	28	0.986115	0.970491	0.870728
Liver	29	0.905417	0.890325	0.660386
Liver	30	1.00791	0.992169	0.784552
Liver	31	1.47467	1.45872	0.00561034
Liver	32	1.25196	1.23554	0.114447
Liver	33	1.01745	1.00166	0.703354
Liver	34	1.04237	1.02646	0.517192
Liver	35	0.908779	0.893662	0.620805
Liver	36	1.05687	1.0409	0.676972
Liver	37	0.757496	0.743725	0.0366628
Liver	38	1.01125	0.99549	0.987016
Liver	39	0.804429	0.790191	0.093072
Liver	40	0.888162	0.8732	0.186369
Liver	41	0.842195	0.827613	0.179945
Liver	42	1.12611	1.10989	0.231026
Liver	43	1.2544	1.23798	0.225996
Liver	44	1.48413	1.4639	0.533103
Liver	45	0.976133	0.960568	0.676972
Liver	46	0.760883	0.747077	0.0442845
Liver	47	1.06086	1.04486	0.919634
Liver	48	0.846411	0.831792	0.164606
Liver	49	0.687445	0.674458	0.0493192
Liver	50	0.762095	0.748276	0.0664116
Liver	51	0.896374	0.88135	0.425222
Liver	52	0.507174	0.496663	0.00221787
Liver	53	0.205782	0.20089	0.000250736
Liver	54	0.556058	0.544811	0.00435692
Liver	55	1.3244	1.30802	0.04096
Liver	56	1.19159	1.17522	0.156839
Liver	57	1.03258	1.01671	0.792066
Liver	58	0.991837	0.976181	0.911887
Liver	59	0.837297	0.822757	0.126092
Liver	60	1.29196	1.27481	0.490929
Liver	61	1.22235	1.20594	0.167592
Liver	62	0.671957	0.659157	0.0463865
Liver	63	1.28323	1.26681	0.0311937
Liver	64	1.06347	1.04746	0.650981
Liver	65	0.943235	0.927877	0.607085
Liver	66	1.33242	1.31605	0.0474685
Liver	67	1.05207	1.03611	0.643964
Liver	68	0.437256	0.427885	0.0018616
Liver	69	1.24057	1.22416	0.0943467
Liver	70	1.33386	1.31749	0.0120953
Liver	71	1.13397	1.11772	0.448248
Liver	72	0.903362	0.888285	0.254647
Liver	73	1.59488	1.57961	0.000810868
Liver	74	1.08422	1.06814	0.425222
Liver	75	1.07546	1.0594	0.478003
Liver	76	0.871563	0.856734	0.300676
Liver	77	0.931487	0.916208	0.586765
Liver	78	0.749211	0.735528	0.0664116
Liver	79	1.13052	1.11428	0.196321
Liver	80	0.706303	0.693095	0.0724024
Liver	81	0.969169	0.953646	0.883558
Liver	82	0.938996	0.923666	0.4902
Liver	83	1.38981	1.37356	0.00732163
Liver	84	0.976128	0.960563	0.72521
Liver	85	0.748641	0.734964	0.0556524
Liver	86	0.353209	0.345339	0.000954885
Liver	87	0.705777	0.692576	0.0324908
Liver	88	1.11819	1.10198	0.287203
Liver	89	1.10722	1.09105	0.997403
Liver	90	1.17667	1.16033	0.156839
Liver	91	1.31872	1.30234	0.0132564
Liver	92	1.79905	1.78565	0.00287046
Liver	93	1.3672	1.3509	0.0208429
Liver	94	1.09709	1.08096	0.432819
Liver	95	1.87593	1.86346	0.00088015
Liver	96	0.911777	0.896638	0.322457
Liver	97	0.768986	0.755097	0.268472
Kidneys	1	0.837261	0.809461	0.0518192
Kidneys	2	1.20676	1.17109	0.0900619
Kidneys	3	1.39614	1.3575	0.00280578
Kidneys	4	1.21825	1.18238	0.0642211
Kidneys	5	1.17995	1.14476	0.152917
Kidneys	6	0.823365	0.795914	0.035711
Kidneys	7	1.11656	1.08256	0.44627
Kidneys	8	0.752093	0.726491	0.00960869
Kidneys	9	1.25833	1.22178	0.0308857
Kidneys	10	1.27429	1.23748	0.0255433
Kidneys	11	1.02112	0.989069	0.807944
Kidneys	12	1.55595	1.51537	0.000524488
Kidneys	13	0.764511	0.738579	0.0158938
Kidneys	14	1.06443	1.03147	0.85852
Kidneys	15	1.32434	1.28675	0.00960869
Kidneys	16	0.41454	0.399059	0.000341804
Kidneys	17	0.0487147	0.0467222	0.000119509
Kidneys	18	0.785946	0.759453	0.0145353
Kidneys	19	1.21901	1.18313	0.0757168
Kidneys	20	1.19895	1.16342	0.13262
Kidneys	21	1.08489	1.05152	0.697331
Kidneys	22	1.5252	1.48496	0.000563748
Kidneys	23	1.41552	1.37662	0.0019242
Kidneys	24	1.66915	1.62751	0.00015538
Kidneys	25	1.04011	1.00766	0.968976
Kidneys	26	1.0168	0.984834	0.932844
Kidneys	27	1.19193	1.15652	0.130959
Kidneys	28	1.28256	1.24562	0.0161786
Kidneys	29	0.842268	0.814343	0.0491464
Kidneys	30	1.05408	1.02133	0.961225
Kidneys	31	1.29773	1.26055	0.0187853
Kidneys	32	1.48316	1.4434	0.000883166
Kidneys	33	1.06462	1.03166	0.876372
Kidneys	34	1.1655	1.13057	0.210917
Kidneys	35	0.78338	0.756953	0.0128056
Kidneys	36	0.958251	0.927576	0.403047
Kidneys	37	0.71886	0.694155	0.00335537
Kidneys	38	0.981961	0.950756	0.550939
Kidneys	39	0.858794	0.830461	0.0835012
Kidneys	40	0.883011	0.85409	0.122109
Kidneys	41	0.540987	0.521452	0.000749785
Kidneys	42	1.076	1.04281	0.765568
Kidneys	43	1.04266	1.01015	0.966392
Kidneys	44	0.815312	0.788064	0.033763
Kidneys	45	0.82137	0.793969	0.0321664
Kidneys	46	0.975045	0.943993	0.492018
Kidneys	47	0.596564	0.575347	0.001087
Kidneys	48	0.788628	0.762065	0.0150659
Kidneys	49	0.923476	0.893597	0.240691
Kidneys	50	0.790465	0.763855	0.0183002
Kidneys	51	0.820345	0.79297	0.0326913
Kidneys	52	0.470948	0.45362	0.000487788
Kidneys	53	0.32788	0.315358	0.000203809
Kidneys	54	0.484498	0.466736	0.000524488
Kidneys	55	1.07838	1.04514	0.709356
Kidneys	56	1.27676	1.23991	0.0264105
Kidneys	57	1.04147	1.00898	0.961225
Kidneys	58	0.816497	0.789219	0.0279894
Kidneys	59	0.638498	0.616051	0.00137943
Kidneys	60	0.982295	0.951083	0.531628
Kidneys	61	0.832903	0.805211	0.0418125
Kidneys	62	0.836654	0.808869	0.0514301
Kidneys	63	1.14053	1.10607	0.32608
Kidneys	64	0.955644	0.925027	0.378011
Kidneys	65	0.790349	0.763742	0.0206615
Kidneys	66	0.931001	0.900948	0.269073
Kidneys	67	1.1718	1.13676	0.188218
Kidneys	68	0.911693	0.88209	0.193717
Kidneys	69	1.10127	1.06757	0.583872
Kidneys	70	1.2279	1.19187	0.0675564
Kidneys	71	1.10414	1.07038	0.566193
Kidneys	72	0.956457	0.925822	0.37626
Kidneys	73	1.65813	1.61657	0.000179206
Kidneys	74	1.25031	1.2139	0.0476716
Kidneys	75	1.36562	1.32742	0.00647929
Kidneys	76	1.26649	1.22981	0.0286906
Kidneys	77	1.02997	0.997724	0.89685
Kidneys	78	1.18044	1.14524	0.189309
Kidneys	79	1.17571	1.1406	0.175494
Kidneys	80	0.857444	0.829144	0.0751843
Kidneys	81	1.50276	1.46277	0.000785848
Kidneys	82	1.10957	1.07571	0.512665
Kidneys	83	1.29477	1.25763	0.0329564
Kidneys	84	1.06144	1.02854	0.871264
Kidneys	85	0.812516	0.78534	0.0575306
Kidneys	86	0.411761	0.396373	0.000354751
Kidneys	87	1.18058	1.14538	0.160505
Kidneys	88	1.20672	1.17105	0.0894488
Kidneys	89	0.825957	0.79844	0.0383557
Kidneys	90	0.920748	0.890932	0.232984
Kidneys	91	1.23454	1.19839	0.0438067
Kidneys	93	1.46302	1.42351	0.00126039
Kidneys	94	1.53856	1.49817	0.000543788
Kidneys	95	1.38118	1.34275	0.00335537
Kidneys	96	1.00049	0.968882	0.671144
Kidneys	97	1.32456	1.28697	0.0194496
Spleen	1	0.880749	0.841501	0.102138
Spleen	2	1.21937	1.16899	0.0391176
Spleen	3	1.35816	1.30386	0.00480469
Spleen	4	1.10879	1.0618	0.231485
Spleen	5	1.01258	0.968735	0.947356
Spleen	6	0.860066	0.82157	0.0661378
Spleen	7	1.1267	1.07914	0.188271
Spleen	8	0.771556	0.73637	0.00862442
Spleen	9	1.21061	1.16049	0.0503875
Spleen	10	1.16895	1.12009	0.0949184
Spleen	11	0.893756	0.85404	0.139741
Spleen	12	1.07473	1.02884	0.545905
Spleen	13	0.874672	0.835644	0.100127
Spleen	14	1.74597	1.68272	0.000203013
Spleen	15	1.42264	1.36664	0.00211004
Spleen	16	1.26774	1.21595	0.0228746
Spleen	17	1.10628	1.05937	0.257582
Spleen	18	0.848191	0.81013	0.0382086
Spleen	19	1.024	0.979771	0.848024
Spleen	20	0.903554	0.863486	0.186117
Spleen	21	0.928888	0.887922	0.300436
Spleen	22	1.31386	1.26077	0.00791718
Spleen	23	1.27899	1.22688	0.0157777
Spleen	24	1.43559	1.37926	0.00173463
Spleen	25	0.991898	0.948751	0.848024
Spleen	26	0.990073	0.946988	0.8556
Spleen	27	1.41175	1.35603	0.00206492
Spleen	28	1.22788	1.17725	0.03475
Spleen	29	1.00109	0.957628	0.919188
Spleen	30	1.02618	0.981881	0.795421
Spleen	31	1.48209	1.42461	0.00104841
Spleen	32	1.53263	1.47393	0.00064375
Spleen	33	1.05841	1.01305	0.524701
Spleen	34	1.22094	1.17051	0.0413104
Spleen	35	0.900742	0.860775	0.157851
Spleen	36	0.841988	0.804155	0.0350276
Spleen	37	0.730545	0.696944	0.00237474
Spleen	38	0.976545	0.933922	0.707491
Spleen	39	0.986607	0.94364	0.768218
Spleen	40	0.831056	0.793628	0.0244644
Spleen	41	0.616139	0.58713	0.000477627
Spleen	42	1.09107	1.04464	0.326718
Spleen	43	0.882241	0.842939	0.100794
Spleen	44	0.642421	0.612335	0.000433558
Spleen	45	0.739923	0.705957	0.00302897
Spleen	46	0.888838	0.849298	0.115631
Spleen	47	0.699664	0.667278	0.00118788
Spleen	48	0.669852	0.638656	0.00054507
Spleen	49	1.15448	1.10606	0.139741
Spleen	50	0.993212	0.950021	0.815365
Spleen	51	0.951656	0.909893	0.487625
Spleen	52	0.725409	0.692009	0.00225086
Spleen	53	0.52369	0.498574	0.000167518
Spleen	54	0.724489	0.691125	0.00206492
Spleen	55	1.21697	1.16666	0.044966
Spleen	56	1.58371	1.52385	0.00040303
Spleen	57	0.874736	0.835706	0.0851532
Spleen	58	0.874424	0.835405	0.0811444
Spleen	59	0.699518	0.667138	0.00143747
Spleen	60	0.693782	0.66163	0.00142154
Spleen	61	0.761072	0.726289	0.00480469
Spleen	62	0.779997	0.74449	0.0133156
Spleen	63	1.1109	1.06385	0.246908
Spleen	64	0.905425	0.86529	0.173576
Spleen	65	0.85692	0.818539	0.0584586
Spleen	66	0.896139	0.856337	0.142351
Spleen	67	0.985793	0.942853	0.783023
Spleen	68	0.955362	0.913471	0.598466
Spleen	69	0.969886	0.927492	0.62558
Spleen	70	1.02968	0.985267	0.77561
Spleen	71	1.08431	1.0381	0.359495
Spleen	72	0.836411	0.798785	0.0313084
Spleen	73	1.73458	1.67155	0.00018565
Spleen	74	1.07709	1.03111	0.392478
Spleen	75	1.28429	1.23203	0.0143075
Spleen	76	1.3328	1.27919	0.00719266
Spleen	77	1.24915	1.1979	0.0230683
Spleen	78	1.26882	1.217	0.0178398
Spleen	79	1.0345	0.98992	0.746169
Spleen	80	0.957398	0.915435	0.533132
Spleen	81	1.43975	1.38332	0.00142154
Spleen	82	0.901021	0.861045	0.163616
Spleen	83	1.57838	1.51863	0.000393309
Spleen	84	0.939611	0.898269	0.368001
Spleen	85	0.937611	0.896339	0.346144
Spleen	86	0.495869	0.471956	0.000143417
Spleen	87	1.13532	1.08749	0.169539
Spleen	88	1.11725	1.06999	0.225265
Spleen	89	0.714596	0.68162	0.00162384
Spleen	90	0.994644	0.951403	0.888576
Spleen	91	1.07495	1.02905	0.427232
Spleen	92	0.910393	0.870554	0.318311
Spleen	93	1.28519	1.23291	0.0152284
Spleen	94	1.38453	1.32953	0.00293519
Spleen	95	1.14808	1.09986	0.148585
Spleen	96	0.894774	0.855021	0.135474
Spleen	97	1.94818	1.88143	0.000188042
It was noted that barcode Nr.97 is naked barcode, which is not encapsulated by LNP.

## Sheet: Supplementary Data 2
Supplementary Data 2. Library of b-DNA seuqnences. NNNNNNNNNN represents a unique molecular identifier (UMI). *denotes phosphorothioate modifications.
Barcode	b-DNA Sequence
b-DNA 1	A*G*A* C*G*TGTGCTCTTCCGATCTGAGGGTACTTNNNNNNNNNN AGATCGGAAGAGCGT*C*G *T*G*T
b-DNA 2	A*G*A* C*G*TGTGCTCTTCCGATCTGACAATTGCCNNNNNNNNNN AGATCGGAAGAGCGT*C*G *T*G*T
b-DNA 3	A*G*A* C*G*TGTGCTCTTCCGATCTTAACGCACCTNNNNNNNNNN AGATCGGAAGAGCGT*C*G *T*G*T
b-DNA 4	A*G*A* C*G*TGTGCTCTTCCGATCTATGATCGTCGNNNNNNNNNN AGATCGGAAGAGCGT*C*G *T*G*T
b-DNA 5	A*G*A* C*G*TGTGCTCTTCCGATCTTGTCTCCCATNNNNNNNNNN AGATCGGAAGAGCGT*C*G *T*G*T
b-DNA 6	A*G*A* C*G*TGTGCTCTTCCGATCTGGAGAAACAGNNNNNNNNNN AGATCGGAAGAGCGT*C*G *T*G*T
b-DNA 7	A*G*A* C*G*TGTGCTCTTCCGATCTCGTACAAACGNNNNNNNNNN AGATCGGAAGAGCGT*C*G *T*G*T
b-DNA 8	A*G*A* C*G*TGTGCTCTTCCGATCTGATTTGTGGGNNNNNNNNNN AGATCGGAAGAGCGT*C*G *T*G*T
b-DNA 9	A*G*A* C*G*TGTGCTCTTCCGATCTTTGCAGCCTTNNNNNNNNNN AGATCGGAAGAGCGT*C*G *T*G*T
b-DNA 10	A*G*A* C*G*TGTGCTCTTCCGATCTGAATGCTGACNNNNNNNNNN AGATCGGAAGAGCGT*C*G *T*G*T
b-DNA 11	A*G*A* C*G*TGTGCTCTTCCGATCTATCCATGAGGNNNNNNNNNN AGATCGGAAGAGCGT*C*G *T*G*T
b-DNA 12	A*G*A* C*G*TGTGCTCTTCCGATCTTTCCACGATGNNNNNNNNNN AGATCGGAAGAGCGT*C*G *T*G*T
b-DNA 13	A*G*A* C*G*TGTGCTCTTCCGATCTGCTGGGAATTNNNNNNNNNN AGATCGGAAGAGCGT*C*G *T*G*T
b-DNA 14	A*G*A* C*G*TGTGCTCTTCCGATCTCAAAACGACGNNNNNNNNNN AGATCGGAAGAGCGT*C*G *T*G*T
b-DNA 15	A*G*A* C*G*TGTGCTCTTCCGATCTTCTCGCCTTTNNNNNNNNNN AGATCGGAAGAGCGT*C*G *T*G*T
b-DNA 16	A*G*A* C*G*TGTGCTCTTCCGATCTCAGATCAGAGNNNNNNNNNN AGATCGGAAGAGCGT*C*G *T*G*T
b-DNA 17	A*G*A* C*G*TGTGCTCTTCCGATCTGACACGTTCTNNNNNNNNNN AGATCGGAAGAGCGT*C*G *T*G*T
b-DNA 18	A*G*A* C*G*TGTGCTCTTCCGATCTGCTAAGGTCTNNNNNNNNNN AGATCGGAAGAGCGT*C*G *T*G*T
b-DNA 19	A*G*A* C*G*TGTGCTCTTCCGATCTTGTTCGACCTNNNNNNNNNN AGATCGGAAGAGCGT*C*G *T*G*T
b-DNA 20	A*G*A* C*G*TGTGCTCTTCCGATCTCCCAAAGACANNNNNNNNNN AGATCGGAAGAGCGT*C*G *T*G*T
b-DNA 21	A*G*A* C*G*TGTGCTCTTCCGATCTCAGGTAGGAANNNNNNNNNN AGATCGGAAGAGCGT*C*G *T*G*T
b-DNA 22	A*G*A* C*G*TGTGCTCTTCCGATCTCATTATCGCGNNNNNNNNNN AGATCGGAAGAGCGT*C*G *T*G*T
b-DNA 23	A*G*A* C*G*TGTGCTCTTCCGATCTCAGAGACTGANNNNNNNNNN AGATCGGAAGAGCGT*C*G *T*G*T
b-DNA 24	A*G*A* C*G*TGTGCTCTTCCGATCTTGACATGCACNNNNNNNNNN AGATCGGAAGAGCGT*C*G *T*G*T
b-DNA 25	A*G*A* C*G*TGTGCTCTTCCGATCTTGTTGGTTCCNNNNNNNNNN AGATCGGAAGAGCGT*C*G *T*G*T
b-DNA 26	A*G*A* C*G*TGTGCTCTTCCGATCTCTCTCTGAACNNNNNNNNNN AGATCGGAAGAGCGT*C*G *T*G*T
b-DNA 27	A*G*A* C*G*TGTGCTCTTCCGATCTCACTAGCCAANNNNNNNNNN AGATCGGAAGAGCGT*C*G *T*G*T
b-DNA 28	A*G*A* C*G*TGTGCTCTTCCGATCTTGACTTTGCCNNNNNNNNNN AGATCGGAAGAGCGT*C*G *T*G*T
b-DNA 29	A*G*A* C*G*TGTGCTCTTCCGATCTTTCAGCGAAGNNNNNNNNNN AGATCGGAAGAGCGT*C*G *T*G*T
b-DNA 30	A*G*A* C*G*TGTGCTCTTCCGATCTACAGGCATACNNNNNNNNNN AGATCGGAAGAGCGT*C*G *T*G*T
b-DNA 31	A*G*A* C*G*TGTGCTCTTCCGATCTCGACTCCTAANNNNNNNNNN AGATCGGAAGAGCGT*C*G *T*G*T
b-DNA 32	A*G*A* C*G*TGTGCTCTTCCGATCTCACGCTATCTNNNNNNNNNN AGATCGGAAGAGCGT*C*G *T*G*T
b-DNA 33	A*G*A* C*G*TGTGCTCTTCCGATCTAAGTCCGCTTNNNNNNNNNN AGATCGGAAGAGCGT*C*G *T*G*T
b-DNA 34	A*G*A* C*G*TGTGCTCTTCCGATCTATCTAGACCGNNNNNNNNNN AGATCGGAAGAGCGT*C*G *T*G*T
b-DNA35	A*G*A* C*G*TGTGCTCTTCCGATCTAATCCCCCTTNNNNNNNNNN AGATCGGAAGAGCGT*C*G *T*G*T
b-DNA 36	A*G*A* C*G*TGTGCTCTTCCGATCTTTCGCATCTGNNNNNNNNNN AGATCGGAAGAGCGT*C*G *T*G*T
b-DNA 37	A*G*A* C*G*TGTGCTCTTCCGATCTTTGGAGTTCCNNNNNNNNNN AGATCGGAAGAGCGT*C*G *T*G*T
b-DNA 38	A*G*A* C*G*TGTGCTCTTCCGATCTTTGGCCAATCNNNNNNNNNN AGATCGGAAGAGCGT*C*G *T*G*T
b-DNA 39	A*G*A* C*G*TGTGCTCTTCCGATCTAAAGGCGACANNNNNNNNNN AGATCGGAAGAGCGT*C*G *T*G*T
b-DNA 40	A*G*A* C*G*TGTGCTCTTCCGATCTAATGTCGCTGNNNNNNNNNN AGATCGGAAGAGCGT*C*G *T*G*T
b-DNA 41	A*G*A* C*G*TGTGCTCTTCCGATCTCAACGTATGGNNNNNNNNNN AGATCGGAAGAGCGT*C*G *T*G*T
b-DNA 42	A*G*A* C*G*TGTGCTCTTCCGATCTCTACCTAACCNNNNNNNNNN AGATCGGAAGAGCGT*C*G *T*G*T
b-DNA 43	A*G*A* C*G*TGTGCTCTTCCGATCTTCACGGTGTANNNNNNNNNN AGATCGGAAGAGCGT*C*G *T*G*T
b-DNA 44	A*G*A* C*G*TGTGCTCTTCCGATCTCCCAGAAGTANNNNNNNNNN AGATCGGAAGAGCGT*C*G *T*G*T
b-DNA 45	A*G*A* C*G*TGTGCTCTTCCGATCTACAAGCGCTTNNNNNNNNNN AGATCGGAAGAGCGT*C*G *T*G*T
b-DNA 46	A*G*A* C*G*TGTGCTCTTCCGATCTGGATTAACCGNNNNNNNNNN AGATCGGAAGAGCGT*C*G *T*G*T
b-DNA 47	A*G*A* C*G*TGTGCTCTTCCGATCTCCTCGTGATANNNNNNNNNN AGATCGGAAGAGCGT*C*G *T*G*T
b-DNA 48	A*G*A* C*G*TGTGCTCTTCCGATCTGACTATTCGGNNNNNNNNNN AGATCGGAAGAGCGT*C*G *T*G*T
b-DNA 49	A*G*A* C*G*TGTGCTCTTCCGATCTATCGTCTCAANNNNNNNNNN AGATCGGAAGAGCGT*C*G *T*G*T
b-DNA 50	A*G*A* C*G*TGTGCTCTTCCGATCTGCGTTATGACNNNNNNNNNN AGATCGGAAGAGCGT*C*G *T*G*T
b-DNA 51	A*G*A* C*G*TGTGCTCTTCCGATCTGTTTACGTGTNNNNNNNNNN AGATCGGAAGAGCGT*C*G *T*G*T
b-DNA 52	A*G*A* C*G*TGTGCTCTTCCGATCTGTACAATGGCNNNNNNNNNN AGATCGGAAGAGCGT*C*G *T*G*T
b-DNA 53	A*G*A* C*G*TGTGCTCTTCCGATCTCTAGGCGGATNNNNNNNNNN AGATCGGAAGAGCGT*C*G *T*G*T
b-DNA 54	A*G*A* C*G*TGTGCTCTTCCGATCTCATTGGTTGANNNNNNNNNN AGATCGGAAGAGCGT*C*G *T*G*T
b-DNA 55	A*G*A* C*G*TGTGCTCTTCCGATCTCAGAAGTGGCNNNNNNNNNN AGATCGGAAGAGCGT*C*G *T*G*T
b-DNA 56	A*G*A* C*G*TGTGCTCTTCCGATCTCAGGAACACCNNNNNNNNNN AGATCGGAAGAGCGT*C*G *T*G*T
b-DNA 57	A*G*A* C*G*TGTGCTCTTCCGATCTTTCGTGACCTNNNNNNNNNN AGATCGGAAGAGCGT*C*G *T*G*T
b-DNA 58	A*G*A* C*G*TGTGCTCTTCCGATCTTCGGGAAAGANNNNNNNNNN AGATCGGAAGAGCGT*C*G *T*G*T
b-DNA 59	A*G*A* C*G*TGTGCTCTTCCGATCTAGTGTGAGAGNNNNNNNNNN AGATCGGAAGAGCGT*C*G *T*G*T
b-DNA 60	A*G*A* C*G*TGTGCTCTTCCGATCTCTGAACACATNNNNNNNNNN AGATCGGAAGAGCGT*C*G *T*G*T
b-DNA 61	A*G*A* C*G*TGTGCTCTTCCGATCTAGGGTGTAAANNNNNNNNNN AGATCGGAAGAGCGT*C*G *T*G*T
b-DNA 62	A*G*A* C*G*TGTGCTCTTCCGATCTTGGGGTTAGGNNNNNNNNNN AGATCGGAAGAGCGT*C*G *T*G*T
b-DNA 63	A*G*A* C*G*TGTGCTCTTCCGATCTGGCAACGTACNNNNNNNNNN AGATCGGAAGAGCGT*C*G *T*G*T
b-DNA 64	A*G*A* C*G*TGTGCTCTTCCGATCTCACTATAGGCNNNNNNNNNN AGATCGGAAGAGCGT*C*G *T*G*T
b-DNA 65	A*G*A* C*G*TGTGCTCTTCCGATCTTTCACCAGCCNNNNNNNNNN AGATCGGAAGAGCGT*C*G *T*G*T
b-DNA 66	A*G*A* C*G*TGTGCTCTTCCGATCTAATCGGTGAANNNNNNNNNN AGATCGGAAGAGCGT*C*G *T*G*T
b-DNA 67	A*G*A* C*G*TGTGCTCTTCCGATCTTCTATGCACTNNNNNNNNNN AGATCGGAAGAGCGT*C*G *T*G*T
b-DNA 68	A*G*A* C*G*TGTGCTCTTCCGATCTGAGAACGGGTNNNNNNNNNN AGATCGGAAGAGCGT*C*G *T*G*T
b-DNA 69	A*G*A* C*G*TGTGCTCTTCCGATCTTATGTGTACGNNNNNNNNNN AGATCGGAAGAGCGT*C*G *T*G*T
b-DNA 70	A*G*A* C*G*TGTGCTCTTCCGATCTCTCTCTTGCANNNNNNNNNN AGATCGGAAGAGCGT*C*G *T*G*T
b-DNA 71	A*G*A* C*G*TGTGCTCTTCCGATCTTCGCAACGAGNNNNNNNNNN AGATCGGAAGAGCGT*C*G *T*G*T
b-DNA 72	A*G*A* C*G*TGTGCTCTTCCGATCTGGTGAGCAATNNNNNNNNNN AGATCGGAAGAGCGT*C*G *T*G*T
b-DNA 73	A*G*A* C*G*TGTGCTCTTCCGATCTTTCATTGCGCNNNNNNNNNN AGATCGGAAGAGCGT*C*G *T*G*T
b-DNA 74	A*G*A* C*G*TGTGCTCTTCCGATCTTGATGCTTGANNNNNNNNNN AGATCGGAAGAGCGT*C*G *T*G*T
b-DNA 75	A*G*A* C*G*TGTGCTCTTCCGATCTTAACGCCAAGNNNNNNNNNN AGATCGGAAGAGCGT*C*G *T*G*T
b-DNA 76	A*G*A* C*G*TGTGCTCTTCCGATCTGGGTTGCGATNNNNNNNNNN AGATCGGAAGAGCGT*C*G *T*G*T
b-DNA 77	A*G*A* C*G*TGTGCTCTTCCGATCTGAGACAACCGNNNNNNNNNN AGATCGGAAGAGCGT*C*G *T*G*T
b-DNA 78	A*G*A* C*G*TGTGCTCTTCCGATCTGGATGACCTCNNNNNNNNNN AGATCGGAAGAGCGT*C*G *T*G*T
b-DNA 79	A*G*A* C*G*TGTGCTCTTCCGATCTGTGGCATGTTNNNNNNNNNN AGATCGGAAGAGCGT*C*G *T*G
b-DNA 80	A*G*A* C*G*TGTGCTCTTCCGATCTAAGGATGTGGNNNNNNNNNN AGATCGGAAGAGCGT*C*G *T*G*T
b-DNA 81	A*G*A* C*G*TGTGCTCTTCCGATCTTCGCAGGACANNNNNNNNNN AGATCGGAAGAGCGT*C*G *T*G*T
b-DNA 82	A*G*A* C*G*TGTGCTCTTCCGATCTAACTTCTCCGNNNNNNNNNN AGATCGGAAGAGCGT*C*G *T*G*T
b-DNA 83	A*G*A* C*G*TGTGCTCTTCCGATCTCAAGACTGCANNNNNNNNNN AGATCGGAAGAGCGT*C*G *T*G*T
b-DNA 84	A*G*A* C*G*TGTGCTCTTCCGATCTGAGATTTCCTNNNNNNNNNN AGATCGGAAGAGCGT*C*G *T*G*T
b-DNA 85	A*G*A* C*G*TGTGCTCTTCCGATCTACTAGAAGGCNNNNNNNNNN AGATCGGAAGAGCGT*C*G *T*G*T
b-DNA 86	A*G*A* C*G*TGTGCTCTTCCGATCTGCAATGGGAGNNNNNNNNNN AGATCGGAAGAGCGT*C*G *T*G*T
b-DNA 87	A*G*A* C*G*TGTGCTCTTCCGATCTGACTCTCCAGNNNNNNNNNN AGATCGGAAGAGCGT*C*G *T*G*T
b-DNA 88	A*G*A* C*G*TGTGCTCTTCCGATCTTGTGCTCGTANNNNNNNNNN AGATCGGAAGAGCGT*C*G *T*G*T
b-DNA 89	A*G*A* C*G*TGTGCTCTTCCGATCTAGCATTATCCNNNNNNNNNN AGATCGGAAGAGCGT*C*G *T*G*T
b-DNA 90	A*G*A* C*G*TGTGCTCTTCCGATCTGATTACCAACNNNNNNNNNN AGATCGGAAGAGCGT*C*G *T*G*T
b-DNA 91	A*G*A* C*G*TGTGCTCTTCCGATCTGCCTTGATTGNNNNNNNNNN AGATCGGAAGAGCGT*C*G *T*G*T
b-DNA 92	A*G*A* C*G*TGTGCTCTTCCGATCTGTCCTCCATCNNNNNNNNNN AGATCGGAAGAGCGT*C*G *T*G*T
b-DNA 93	A*G*A* C*G*TGTGCTCTTCCGATCTTACGCCACCANNNNNNNNNN AGATCGGAAGAGCGT*C*G *T*G*T
b-DNA 94	A*G*A* C*G*TGTGCTCTTCCGATCTGGAACGAGGTNNNNNNNNNN AGATCGGAAGAGCGT*C*G *T*G*T
b-DNA 95	A*G*A* C*G*TGTGCTCTTCCGATCTCGGTCGAATCNNNNNNNNNN AGATCGGAAGAGCGT*C*G *T*G*T
b-DNA 96	A*G*A* C*G*TGTGCTCTTCCGATCTAACCTTTGGGNNNNNNNNNN AGATCGGAAGAGCGT*C*G *T*G*T
b-DNA 97	A*G*A* C*G*TGTGCTCTTCCGATCTGTAGAAGGCTNNNNNNNNNN AGATCGGAAGAGCGT*C*G *T*G*T

## Sheet: Supplementary Data 3
Supplementary Data 3. LC-MS spectrum of A2-6.

## Sheet: Supplementary Data 4
Supplementary Data 4. LC-MS spectrum of A2-6b.

## Sheet: Supplementary Data 5
Supplementary Data 5. LC-MS spectrum of A2-7.

## Sheet: Supplementary Data 6
Supplementary Data 6. LC-MS spectrum of A2-7b.

## Sheet: Supplementary Data 7
Supplementary Data 7. LC-MS spectrum of A2-7b2.

## Sheet: Supplementary Data 8
Supplementary Data 8. LC-MS spectrum of A2-8.

## Sheet: Supplementary Data 9
Supplementary Data 9. LC-MS spectrum of A2-8b.

## Sheet: Supplementary Data 10
Supplementary Data 10. LC-MS spectrum of A2-9.

[truncated: 3 more sheets: Supplementary Data 11, Supplementary Data 12, Supplementary Data 13]
