# Supplementary material for: High-throughput barcoding of nanoparticles identifies cationic, degradable lipid-like materials for mRNA delivery to the lungs in female preclinical models
Source: Nat Commun. 2024 Feb 29;15:1884. doi: 10.1038/s41467-024-45422-9 (PMC10904786; doi:10.1038/s41467-024-45422-9)
Supplement: Supplementary file 6 — Source Data [file 41467_2024_45422_MOESM6_ESM.xlsx]

## Sheet: Figure 2c
	Figure 2c
	Size (nm)	Number intensity (%)
	0.4	0
	0.463	0
	0.536	0
	0.621	0
	0.719	0
	0.833	0
	0.965	0
	1.12	0
	1.29	0
	1.5	0
	1.74	0
	2.01	0
	2.33	0
	2.7	0
	3.12	0
	3.62	0
	4.19	0
	4.85	0
	5.61	0
	6.5	0
	7.53	0
	8.72	0
	10.1	0
	11.7	0
	13.5	0
	15.7	0
	18.2	0
	21	0
	24.4	0
	28.2	0
	32.7	0
	37.8	0
	43.8	0
	50.7	0
	58.8	0.505
	68.1	5.47
	78.8	15.3
	91.3	21.1
	106	19.4
	122	14.4
	142	9.65
	164	6.2
	190	3.94
	220	2.34
	255	1.16
	295	0.416
	342	0.0803
	396	0.00263
	459	0
	531	0
	615	0
	712	0
	825	0
	955	0
	1110	0
	1280	0
	1480	0
	1720	0
	1990	0
	2300	0
	2670	0
	3090	0
	3580	0
	4150	0
	4800	0
	5560	0
	6440	0
	7460	0
	8630	0

## Sheet: Figure 2d
Figure 2d
	Amine heads
		1	2	3	4	5	6	7	8	9	10	11	12
Aldehyde degradable tails	A2-6	2.02803	1.55911	1.67394	1.45939	1.52548	1.3868	1.70643	1.6896	1.29152	0.797037	1.31806	1.34505
	A2-6b	2.01953	2.08541	1.44819	2.7458	2.04766	1.49693	0.952631	1.45637	1.74115	1.36424	2.00746	3.25293
	A2-7	1.02257	1.26639	1.20231	1.17802	1.13033	2.02119	1.29958	0.548185	0.843025	0.441957	0.583577	0.760925
	A2-7b	2.35936	1.71321	2.08666	2.09546	1.47105	1.31876	1.39064	1.55429	1.33579	1.39064	2.12521	1.53254
	A2-7b2	2.65148	2.39526	2.50238	2.69291	1.01639	0.815476	1.3409	2.05827	0.780557	1.36798	2.28515	2.62059
	A2-8	1.27107	0.684247	0.726999	0.733732	1.14093	1.23679	1.16137	1.10551	1.26126	1.25928	0.636822	0.981517
	A2-8b	2.28702	2.01357	2.05557	2.21769	2.0734	1.76886	2.03444	2.06989	2.04946	2.06398	2.13076	2.21825
	A2-9	1.11948	1.27684	1.07918	1.05115	1.04139	1.02119	0.801632	0.778151	1.36173	0.929419	1.02462	1.15127
	A2-9b	1.13033	1.07918	0.937852	0.583577	1.10551	1.37261	1.01773	1.00718	1.14354	0.889302	0.706149	1.50853
	A2-9b2	0.958245	1.21307	0.954243	0.893947	0.916454	1.09401	1.11672	1.08517	1.23469	1.01424	0.958245	1.30284
	A3-6b	1.10266	1.07106	1.05859	1.13918	1.4059	2.06976	1.67213	1.2484	0.894332	1.49655	2.15937	1.19805
	A3-7b	1.40369	2.1132	1.03253	1.41311	1.21257	1.05775	1.56746	1.41816	1.5274	1.26342	1.07918	1.58483
	A3-7b2	1.14267	2.12602	1.58227	1.44716	1.2347	1.57819	1.30765	2.06495	1.42197	1.55205	1.45906	2.01331
	A3-8b	1.13033	1.11948	1.17124	1.19957	1.57382	1.36857	1.57092	1.54772	1.50711	1.48542	2.00289	1.21011
	A3-9b2	1.56427	1.60686	2.0996	0.995147	1.42756	1.48752	2.00086	1.54736	1.33619	1.54992	0.975176	1.73595

## Sheet: Figure 2e-2h
	Figure 2e				Figure 2f
	amine numbers	Relative hit rates (%)			Tail architecture	Relative hit rates (%)
	1	5.5			linear	1.1
	2	13.3			branch	20.5
	3	2.2
	Figure 2g				Figure 2h
	Tails number	Relative hit rates (%)			Tail length	Relative hit rates (%)
	2	16.6			6	5
	3	5			7	8.8
					8	6.6
					9	1.1

## Sheet: Figure 3b-3c
	Figure 3b				Figure 3c
	LNP	size (nm)			LNP	Zeta potential (mV)
	1	213.15			1	1.65
	2	221.95			2	4.25
	3	185.36			3	6.12
	4	205.65			4	7.13
	5	219.71			5	-5.41
	6	214.69			6	6.64
	7	182.55			7	-6.24
	8	217.02			8	0.18
	9	150.05			9	4.58
	10	214.91			10	1.12
	11	145.82			11	-1.65
	12	143.69			12	-0.45
	13	210.37			13	-1.32
	14	182.54			14	-3.06
	15	206.32			15	1.92
	16	222.14			16	-8.46
	17	212.38			17	-0.72
	18	173.25			18	4.34
	19	136.46			19	2.81
	20	138.33			20	-0.81
	21	116.27			21	-3.65
	22	110.51			22	2.62
	23	149.05			23	-0.05
	24	151.53			24	3.13
	25	164.21			25	-1.67
	26	186.26			26	5.85
	27	169.94			27	-8.83
	28	172.07			28	5.22
	29	153.05			29	2.91
	30	135.12			30	9.27
	31	167.19			31	12.74
	32	164.24			32	-6.44
	33	157.13			33	-10.69
	34	171.95			34	14.51
	35	166.81			35	10.46
	36	160.88			36	-4.31
	37	150.35			37	-9.68
	38	154.92			38	1.28
	39	159.37			39	12.65
	40	151.45			40	6.96
	41	135.42			41	9.22
	42	156.24			42	-3.64
	43	158.19			43	6.75
	44	176.05			44	7.49
	45	167.46			45	8.97
	46	159.83			46	2.46
	47	143.21			47	7.09
	48	174.61			48	8.85
	49	175.23			49	1.42
	50	163.09			50	-7.28
	51	162.22			51	6.32
	52	159.91			52	5.21
	53	162.35			53	6.43
	54	151.74			54	-0.51
	55	155.13			55	-8.24
	56	151.75			56	1.47
	57	162.38			57	4.73
	58	140.86			58	8.68
	59	173.55			59	-5.67
	60	146.71			60	5.12
	61	161.74			61	7.98
	62	168.98			62	-2.49
	63	169.22			63	2.62
	64	184.37			64	5.84
	65	173.95			65	-0.99
	66	154.31			66	8.73
	67	192.28			67	-1.22
	68	178.97			68	1.43
	69	193.73			69	4.45
	70	181.29			70	1.58
	71	195.15			71	8.63
	72	181.86			72	13.27
	73	203.47			73	3.88
	74	174.02			74	7.92
	75	164.26			75	6.51
	76	143.63			76	3.32
	77	195.58			77	-9.75
	78	179.15			78	5.85
	79	181.73			79	1.45
	80	141.66			80	3.96
	81	171.39			81	6.72
	82	155.04			82	1.54
	83	156.33			83	6.36
	84	190.57			84	4.35
	85	191.36			85	4.87
	86	190.49			86	-1.85
	87	204.37			87	-6.41
	88	169.62			88	12.83
	89	201.51			89	2.31
	90	162.36			90	-1.75
	91	143.25			91	1.52
	92	126.76			92	-1.22
	93	113.98			93	-3.14
	94	115.41			94	6.73
	95	109.22			95	-3.07
	96	114.15			96	2.03
	pool	153.64			pool	6.12

## Sheet: Figure 4c-4f
	Figure 4c						Figure 4f
	LNP-CAD3	LNP-CAD4	LNP-CAD9	LNP-CAD10				Lung			Liver			Spleen
flux	2270000	1820000	48600000	11800000		Expression percentage (%)	LNP-CAD3	20.4382	29.8019	13.0552	73.2893	56.4526	40.7863	31.5126	15.5762	19.0876
	3310000	2130000	18500000	19900000			LNP-CAD4	18.0488	21.123	36.7918	65.5508	59.5015	91.3348	2.21147	1.30903	4.12544
	1450000	3710000	24700000	35200000			LNP-CAD9	153.416	58.3989	77.9705	2.8505	1.46786	1.72356	1.99503	0.868092	1.31003
							LNP-CAD10	32.0182	53.9969	95.512	34.4603	36.9024	41.2438	1.27802	1.60362	2.98475
	Figure 4d
	LNP-CAD3	LNP-CAD4	LNP-CAD9	LNP-CAD10
flux	8140000	6610000	903000	12700000
	6270000	6000000	465000	13600000
	4530000	9210000	546000	15200000
	Figure 4e
	LNP-CAD3	LNP-CAD4	LNP-CAD9	LNP-CAD10
flux	3500000	223000	632000	471000
	1730000	132000	275000	591000
	2120000	416000	415000	1100000

## Sheet: Figure 4h
Figure 4h
		PBS				MC3/DOTAP				LNP-CAD9
tdTomato+ Endothelial cell (%)		0.045	0.024	0.03	0.012	16.4	27.9	23.5	17.9	63.9	50.8	67.8	45.6
tdTomato+ Epithelial cell (%)		0.092	0.13	0.1	0.13	3.98	6.21	5.28	3.32	6.65	4.12	3.26	3.79
tdTomato+ Immune cell (%)		0.016	0.00813	0.00806	0.00578	0.6	0.98	0.85	2.16	1.96	2.16	1.77	1.59
tdTomato+ Other cell (%)		0.011	0.017	0.017	0.011	4.42	6.69	5.81	4.17	6.06	6.7	5.3	6.26

## Sheet: Figure 5c-5d
		Figure 5c
		G1	G2	G3	G4
	VEGFR2 fold change	1	1.53	0.53	0.66
		1.63	0.85	0.33	0.86
		0.86	1.18	0.71	0.79
				0.35	0.38
		Figure 5d
		G1	G2	G3	G4
	Tumor area per lung (%)	13.75	24.58	8.76	14.38
		17.88	16.77	7.25	6.29
		16.73	15.53	4.96	9.63
		22.17	28.49	13.09	15.98
		27.38	19.86	10.83	12.49
		21.45	20.71	9.32	17.18

## Sheet: Figure 5f
		Figure 5f
		Days	G1	G2	G3	G4
		1	0
		21	0
		28	1
		28	1
		30	1
		35	1
		45	1
		48	1
		1		0
		21		0
		29		1
		33		1
		33		1
		33		1
		40		1
		46		1
		1			0
		21			0
		29			0
		36			1
		44			1
		49			1
		55			1
		55			1
		67			1
		1				0
		21				0
		35				1
		41				1
		41				1
		46				1
		50				1
		57				1

## Sheet: Figure 5h
			Figure 5h
			G1	G2	G3	G4
		Microvascular density (%)	11.2	11.8	2.5	5.6
			13.6	14.1	4.7	8.4
			15.1	10.7	10.2	7.9
			7.8	9.3	3.4	7.2
			10.5	11.6	4.9	6.3
			12.9	17.4	7.6	10.1

## Sheet: Supplementary Figure 19
Supplementary Figure 19
CAD LNP No.	1	2	3	4	5	6	7	8	9	10	11	12	13	14	15	16	17	18	19	20	21	22	23	24	25	26	27	28	29	30	31	32	33	34	35	36	37	38	39	40	41	42	43	44	45	46	47	48	49
EE (%)	76.6	76.4	75.3	85.6	83.7	89.8	87.1	91.1	90.2	79.8	88.9	85.7	82.1	90.3	88.7	82.8	88.1	90.3	88.2	89.7	91.3	84.6	93.2	78	78.6	90.6	87.5	93.3	91.7	90.4	89.7	94.5	81.8	81.7	87.1	94.6	81.8	88.8	88.5	88.6	87.5	87.9	83.2	93.7	82.9	75.3	92.2	86.2	84.6
	74.8	80.1	78.4	87.2	85.2	91.1	83.1	91.9	86.9	80.1	93.1	86.3	92.9	87.8	91.2	83.2	90.4	87.3	84.5	92.3	90.4	83.2	90.1	82.1	76.9	84.9	86.9	94.8	90.1	91.5	91.3	93.2	84.6	76.7	83.1	94.1	85.1	90.3	89.3	92.1	90.5	92.1	85.1	90.1	84.6	78.1	91.4	88.9	87.1
	78.9	77.3	79.1	80.9	81.9	88.7	90.2	84.7	88.1	75.3	90.2	88.9	79.4	86.3	90.8	78.6	86.9	89.9	88.3	87.6	89.1	80.9	94.1	80.2	77.4	87.4	90.2	93	90.5	92.3	86.5	91.2	87.1	78.9	82.2	90.3	84.4	85.1	84.1	91.3	89.9	88.6	86.8	88.4	87.1	80.3	86.1	88.1	86.8
[truncated: 131 more columns]

[truncated: 7 more sheets: Supplementary Figure 20, Supplementary Figure 21, Supplementary Figure 23, Supplementary Figure 24c, Supplementary Figure 26b, Supplementary Figure 27b, Supplementary Figure 29]
